# Supplementary material for: FlyPrimerBank: An Online Database for Drosophila melanogaster Gene Expression Analysis and Knockdown Evaluation of RNAi Reagents
Source: G3 (Bethesda). 2013 Sep 1;3(9):1607–16. doi: 10.1534/g3.113.007021 (PMC3755921; doi:10.1534/g3.113.007021)
Supplement: Supporting Information [file supp_g3.113.007021_TableS1.xlsx]

## Sheet: Table_S1
Gene	Forward primer sequence	Reverse primer sequence	PCR product size	Validation by SBGR qPCR
Adk2	AGTGGAGCGATATGAGCCTGA	GAACCGGATGAAATCTCCGC	159	Tested,good
Atpalpha	GGGTATTGTACTTTCCGCTGTC	GCCGAACTTCACCTCAACGA	193	Tested,good
aub	TTACGCCTGATGTGGAGGCTA	GGGGCTATCTTGAACAGCTTTG	134	Tested,good
BicD	GACCAATCCGTGCAAGACCT	CAGGGACAGTCCGTACTGG	105	Tested,OK
Bj1	TCGGCAACGTGCTAGTCTG	AGTAAATGTCCCCTGACTTGGT	168	Tested,good
BRWD3	TTGCTTGAAATATGCAGTCGTCT	CGGCTTTGTAAGGACCGAATC	201	Tested,good
Bsg25D	CGTCGTGGGCACCAAGAAATA	ATCGCATCCGTTGAGGCTTC	139	Tested,good
Cat	GATGCGGCTTCCAATCAGTTG	GCAGCAGGATAGGTCCTCG	139	Tested,good
Cbp20	GGGCCTGGACAAGTATAAGAAGA	CAAGCGAGTGCCATTCACAA	106	Tested,good
Clp	GCCACAACAAAGAGTGTCCCT	GGCTAGGTAGTCCATGCACA	146	Tested,good
cnn	CGCTCTGTACGCGAATTGGA	CCTCGTGATGAGAAATGGCTC	238	Tested,good
cup	ATGGCCGAAGCTGAGCAAG	AGCCTGGACTGGAGTTGGT	192	Tested,good
DAAM	TGGACGCTTTGAAGACGGC	CCTTGATGCAACCAATGAGACT	159	Tested,good
Dgkepsilon	GACTTTGTGAGCACCTTCAAAAC	CAGTCGCAAAAGAGTCCTGC	122	Tested,good
Dph5	GAAGAACATCCCCTACAAGGTCA	GTACGGAATCGAAACGGTCTC	106	Tested,good
EfTuM	TTGGCAGAGAAACGGACTACT	GCGCATTGTCGATTTCATTGT	230	Tested,not optimal
Eip55E	GGAGGCACCAACCGTTTGAT	TGACTCGATCCACACCAACTT	132	Tested,good
emc	GAAGCGGAAGTCGATCCAGAT	TTCTGTGGCGTTGCTAAACTG	227	Tested,good
ena	GCTCCATTCTGAAGGGACTGA	TTCTCCGCATCATTTTGGCTC	112	Tested,good
faf	CACCATCACAATAGTGCCTCC	AGTCCATTGCGATAAAACTCCAC	213	Tested,good
FK506-bp1	CTTGCACGACATTGATTCCGA	CTCGCCGCTCTCATTCTCAT	130	Tested,good
Galpha49B	GCCGCGAGCTTAAACTGCTA	CTCTCCCTGGCCGTAGGAA	206	Tested,good
Gapdh1	TAAATTCGACTCGACTCACGGT	CTCCACCACATACTCGGCTC	151	Tested,good
Gbeta13F	GAACTAGACAGTCTCAGGCAGG	CCGCGTAATGTACGACGGG	152	Tested,good
Gdi	GAATACGATGCGATTGTGCTAGG	GGGATCAGGTCCACGTTCC	221	Tested,good
Ggamma1	ATGGACGTAATGTCATCATCCCT	CTTCTGGCTGGTGAACCCG	171	Tested,good
G-ialpha65A	GGTTGTGCCGTGAGTACAG	GCAGCAGTTTCACCTCCGA	112	Tested,good
GlyP	ATGGCTATGGCATCCGTTATG	CATGGCAAACACCCTTTGGG	209	Tested,good
G-oalpha47A	GATGAAAATCATTCACGAGAGCG	CGTCGAACACCATCTTGGCAT	173	Tested,good
Got1	TAACCACGAGTATTTGCCAGTG	ACATTGCGATTCAGTTGTGTGT	183	Tested,good
GstD1	CGCGCCATCCAGGTGTATTT	CTGGTACAGCGTTCCCATGT	123	Tested,good
GstS1	ATGGCCGATGAAGCACAAG	ACGTTGAAGTAGAAGAGCGTGTA	170	Tested,not optimal
Hel25E	GCATGGACATCCTCTGTCAGG	GAATCGCTCATACTCCTTGCTG	167	Tested,good
Hrb98DE	TGGCTTGGACTACCGTACCA	TGGGAATAGGTGATGAATCCGAA	135	Tested,good
hrg	CTCACTGGAGCCGTACAACG	CCTTGTGATGGACACCCAATC	200	Tested,good
Hsp60	CGTTTGCCAGTTTCGCTTG	CCTTCAGCTCAATGGACTTGG	244	Tested,good
ifc	AACCTGGCCTTTGGACACAG	CGGTGATGTTCCAGATGGTACT	119	Tested,good
Iswi	AAGAGTCCCACGAAGCCTAAG	GTGAGGCATCGAAGCGAAAGA	163	Tested,good
Khc	GCCGAGGACAGCATCAAAGT	CGCTATGGATATGCAGTTCTCC	123	Tested,good
Klc	GGACATGCTGCGAAAGAACAT	TGGAACTTTTGCTGAGTGTTGG	189	Tested,good
Klp61F	ACACCACCAAGATACGCATTT	CGTAGTGGCTGTTTTGCGAC	146	Tested,good
l(2)03709	AGCCGCCTATGGAGTCAGT	CTCGGAGTAAATGTCGCTCTG	103	Tested,good
l(2)37Cc	ATGGCTGCTCAGTTCTTTAATCG	GTGGCCGCCTTCCACATTAT	102	Tested,good
Lam	TCGAGCAAATCCCGACGTG	CACCCGGTCAATGTAGGTGG	213	Tested,not optimal
Lis-1	AGGAGCTTAACCAAGCGATTG	CTTTTCCACTTCTGTGCTGAGAT	104	Tested,good
lwr	ATGTCCGGCATTGCTATTACAC	GTGGGGTAGTCGTCCTTGAA	209	Tested,good
mael	CCAAGTTTGTCTTCGTTGCCT	GGTGCTGTAGATGGATCGGAT	125	Tested,good
Max	ACCGCCAATTTCACCCAGG	CTCGCCTTTTCGCCCTTGA	131	Tested,good
Men	GGGGCACTGGTGACAATGAG	TTCCGCTCCGATAGGCTGAT	241	Tested,good
mof	GAGCCAACCGATGCGTACA	TCCTCCGAAATGGGACTGATG	209	Tested,OK
mre11	CCTGGGCTATGGCGAAAAAGA	CTGGTCGCTGAGAATCTCCA	226	Tested,good
mth	TCAACTGTCATACTTGTTGTGCT	TCCTCTTATGTGACGAGCCAC	219	Tested,not optimal
mus209	CATACCGGAGACAGACTTCTCG	GCAGATCACAACGGATTCGCT	103	Tested,not optimal
Nc73EF	TCCGCAAGCGTTTTGAGAC	TCCGTTGATACGTCGATGATCT	196	Tested,good
ND42	ACACAGTCGCCCAATCTACTC	GCTGTACTTCTTCGTCTTGTACG	147	Tested,good
okr	TGCTGAAGAAAAACAAGCGATCC	GTGAAGCGAATAGGCAGTGG	127	Tested,good
Orc4	GCCGATTTGCTGCCCAATAAA	TCTGCACAGTGATGGACTTCA	109	Tested,good
osk	CGACAACGTGACGGATTTCCT	GGAGGTGACCGTTCTTCAGG	110	Tested,OK
oxt	ATGGAGCAGTCTGTGTCCG	GATGTCCAGGGACTTGTAGGC	111	Tested,good
Pabp2	CTGAGATCGCCACAGAGGTC	CTCCGACTGCATCTGCTTTATC	125	Tested,good
pbl	ATCTGTTTGGCGACTATTTGGAT	GTTGCGAAAAACGCTTGCG	108	Tested,good
pen	GTTAGCTCGGAGCCGAAAGG	CTCCACCGGGCTTAAACTTC	112	Tested,good
Pfk	CGAGCCTGTGTCCGTATGG	AGTTGGCTTCCTGGATGCAG	106	Tested,good
Prat	CGTGGTCGAGCAACAACAG	CCATTTGGGTGGGCCAATCT	152	Tested,good
Pros28.1	CCGTCCCTTCGGTATTTCCTG	GGCGTTAGCCTTATACTCGTAGA	109	Tested,OK
Pros45	CTATGTGGGCGAGGTTGTGAA	CGTATGTGGAGTCAGGAACTTTT	233	Tested,good
Prosalpha5	TTTGCACGCCAGAAGGAGTG	CCCTCTCGATCAGAGTCCTG	156	Tested,good
pr-set7	CAAAGCGGGTCGCACAATAG	TCAACTGCTCCTCTGTGTGTA	128	Tested,good
Psn	ATGCGTGAACCTTGTGGCT	AGACGGGGACGAATAACTTGA	142	Tested,good
pum	TCCCGGCATTCCTCGATCA	TGCTGCGAGTAGAGATTCTGTT	193	Tested,not optimal
Pur-alpha	GGAACGACTTCGATTCTTCTGC	CGCCAATCTCAGCAACCTTTAT	147	Tested,good
ref(2)P	AATCGAGCTGTATCTTTTCCAGG	AACGTGCATATTGCTCTCGCA	148	Tested,good
RhoGAP1A	TATTCGGCGAGTTGAGCCC	AGACGGCTTGATGTTCCGC	157	Tested,good
Rox8	AGCCGAAGACAGACATCAGTT	CTCTCCGAATGGGGCGAAAG	104	Tested,good
RpA-70	CCACTGGTGTGATTGCTCG	TCGGAGATTAGGATGCGATAGC	124	Tested,good
RpII215	GTGAAGCGCGTACAGTTCG	AGGTCGATGTGTCCAAAGTGA	218	Tested,good
RpL22	TCTCGCTGCGCTTCACTATC	CTCGAAGGTGACGTTGTTGC	140	Tested,good
RpS19a	CCTACGATCCCGACTGGTTCT	GGGTGCTTCTCGACCAAAC	211	Tested,good
sced	ACCGAGTCTCACTCCCAAGAG	ACCTGGCGATAAAGTTCCAGA	239	Tested,good
sesB	GCCAACGTCATCAGATACTTCC	AAAGCACAGAGAGGTAGCACC	165	Tested,good
snf	AGTCGCTCTATGCGATTTTCTC	CGGATTTGGAGTAGGCGATCT	186	Tested,OK
spn-A	CTCTGGGCTTCCTTAGTGCTC	GGTGTTCTCCGTGTCGATGTA	248	Tested,good
spn-E	TGATCGGCACCGACTATGTCA	CTTGGCGTAGATGGACAAGTT	221	Tested,good
Sry-alpha	AGAACCTAGAGGATCACTCCTTC	AGCGAGTTGTTTCTCTGCTGG	100	Tested,good
Su(dx)	ATGGCCGATGGAAATGGGC	GCGAAGCCTCCTCGATTGT	178	Tested,not optimal
SuUR	ACAGCGTTTACCTGGCGAAAT	AGCAGCATGGAAGTGCAAAAG	130	Tested,good
Tbp	TAAGCCCCAACTTCTCGATTCC	GCCAAAGAGACCTGATCCCC	203	Tested,good
Thiolase	AATGTCTGCCGCAAGGGTAAC	TTCTGCTTCGGTTGTGGATTC	104	Tested,good
Tis11	TCTCACACGAACCATTTCACAG	CTCCAGCTTTCGGTGCAGG	148	Tested,good
Top2	TGGTGTCCGTGTGGAACAAC	GCAGTCTCAACGGTGAAGC	202	Tested,good
Trxr-1	TGGATCTGCGCGACAAGAAAG	GAAGGTCTGGGCGGTGATTG	116	Tested,good
Uba1	GCCGAGTTAAACAACTATGTGCG	GGCAAACTTGGCGATCCTCT	132	Tested,good
Uch-L3	CCACCCAGGCGATCTTGAG	AAGTGGTACACGTCATCGTCC	229	Tested,good
Vang	CCAGACCAGCGTTAATATGACAG	CTCCGAGGTATTCCCCGTGA	127	Tested,good
vls	CTGGCCGGGAATCTGGAGTA	ATTGATAGCGATGCTGTCCCA	108	Tested,good
zpg	TGTGACTGTGACGCCCCTAA	TACCAGCACGACCCACTGATA	118	Tested,good
4EHP	ATACTGCCTCTGGTTCTCTCG	GGTCCTCCCACATCGGTATG	197	Tested,not optimal
Aats-lys	GCCAAGCTCATTTTCTACGATCT	GTCCGACAACGCCGATGATA	142	Tested,good
AGO1	CAGCCCAAGTGCCCAGAAT	GTCGTGGACACGTAAAGACG	173	Tested,good
AGO3	AGGACGTGCTAGGCTTATAGAC	GGATTCATCCGTCGTTAGCTTTA	223	Tested,good
Aos1	CCCGTGAATCGCTGAACAC	ACGTCGAACTGACCGAAGAAC	136	Tested,good
AP-1sigma	ATGATGCTTTTCATGCTGCTGT	GGCCAGTATCGTAGTGACCA	123	Tested,not optimal
Apc7	CGTGCTGCCGAGTGTTATC	TTTGGTGGTTCCATGTCTGCT	147	Tested,good
Arc42	AATGCTCGTCAAATTGCCTCA	CTGTTTCTCTGGATACAGGTGC	141	Tested,good
armi	TGAGCTTACGCATGGACTTTC	ATCCTCTGCCACCTTCGTTTC	142	Tested,good
Art1	TCACGCCCAATTCAAATGCG	CTTGCCCTGAAACAGATGCTT	227	Tested,good
Art4	GCAGAAGCTAGAGTTTACCAACA	GCGGCTATCATGTACTCCTTG	135	Tested,good
asl	AACAGCCGCCAGTTCTACC	GGTGCTTTTGTAAGTCATCCAGT	192	Tested,good
bel	ACTACGGTTACGGAAGCGG	GTCTGCTCGTTGAGGTTGCTA	205	Tested,good
Cbs	AAGCCGTCCAAGTGCAAATG	CACCCGGATTAAGGAACTCGC	202	Tested,good
CG10326	TCGCAGGTTGACCAGAAACG	TGATGACGCCAAACACCACTC	136	Tested,good
CG10462	AGTCACCGGGTTCATCACGA	TGGCGATATTCATGCTCAAGG	101	Tested,good
CG1091	TCGAGAGCTACTTGGACAGGA	CCACAGCTTTTGCGATGGT	171	Tested,not optimal
CG11255	GAGGATCGGTACGCCAATATCT	AGGAAGAAGCCCGAAATGTAGT	239	Tested,good
CG12084	CAGAAGCTGTGCAACAATCTGG	CGGTGTGTGTCCTCGAAGA	176	Tested,good
CG1234	GTCAAAATCAGCTCGGTCAAGC	GCTGTGCTAAGTTGTCCCG	172	Tested,good
CG12576	GAACGAGTCGAATCTGTTTGTGT	TCAATCTCGGGTATCGCATCC	147	Tested,good
CG12795	TCTTCTGCGCCTCTCACTACA	CGATTTGCACTGCTGGTCAAT	167	Tested,good
CG12877	CCATCCACGGGTCTCTTTAAGG	CCTCCAATTCGTCTTTGCGAG	115	Tested,good
CG13000	CAATCCTCACTGACTTTCTGGAG	GGTTCGTTGAGTTCCTCTTGC	116	Tested,good
CG13298	ATTTGGAGCCATTCGACAGATAC	TCACAGGCGTTCTTGGCATC	102	Tested,good
CG13472	GGCAAGAAACTACGAGAAGTCG	AGCACAATTTTACCGGGCAAA	188	Tested,good
CG13897	GACATGCACAGGCTGATCTTC	CGGCAAAGCTCAACATCCATTC	143	Tested,good
CG14352	GCGGCTAAGCGAGTAAGGG	CCGCCTCAATTTGCTTCCAC	160	Tested,good
CG1444	CCTCGGTGGATCTCTCCAAAA	ACCGTATTTATCGCCTATCTCCT	173	Tested,good
CHIP	TGCAACCTGAAACTGAAGAGATG	GTCGATTTCCATGAGTCCTTGG	120	Tested,good
CHMP2B	TTCGGAAAGAAACCCACCGTG	CAGGCATCGTTGTTCCCAG	164	Tested,good
coro	CAGAGGACTGTGTGGTCAAAG	CCAGTGCCCACGTTCCAAAT	190	Tested,OK
Crag	GAACAGCTTCAATGACTCGGG	GAGGTTCGCCTGTAGACCC	151	Tested,not optimal
CSN3	TCGACCAGATTCGACAGTTGG	GATGTCCGCGTCCAGATACG	116	Tested,good
CSN8	CACATCAAGTATGAGTGGTCGG	CACAGGCGTGTTTCAGTTCG	169	Tested,good
cyp33	AACGACAAGCGCACCATTTAT	GCTGTGATTCGTAGTCCGC	127	Tested,good
Dcr-2	CTGGTTGACCACCTAACGAAG	CCGCTTTCGATGGGTTTGTC	125	Tested,not optimal
desat1	CCGGAGTGCTCTTCGAGTG	CAGCCAGATGGAGGTAACCG	141	Tested,good
dgrn	TACATCCGTGGAATCTCAGTCA	GCTGGTATTGGTGGCTGAAG	133	Tested,good
ebi	AGCCCATTGTGAAAACAGAGC	ACTGATCGGTTGGTGTGCTTG	186	Tested,OK
eIF5	ACGCTGTTCGATCACAAGAAT	GGGCATAACACAAACTTGCGA	107	Tested,good
ens	ATCGAGGAGATCCGTACCCG	CGCGTTCCTGATTCTTTTTGAGG	121	Tested,good
Ercc1	CAAAGCAACCGAAAGTAGATGC	GGACGCAGTGCGGATTTGA	126	Tested,good
feo	GTCGTCTGGGAGCTGAAGC	GCTGGTCCATCTCTTTGAGGC	241	Tested,not optimal
FKBP59	ATGCCGGAAGGGAATAAAATCG	TGCAGGGACACAGTGCATC	113	Tested,OK
Fmr1	GCCAATTACAGCCAAGACCTT	CGCTTCTGAGTGTGCTCAAAC	183	Tested,good
foxo	AGGCTGACCCACACAGATAAC	GGCTCCACAAAGTTTTCGGG	137	Tested,not optimal
Gga	AGGTGCGATCCACAAATGTGA	AGTTCGTTGAGAAAGCGGAAT	121	Tested,good
GIIIspla2	CTCAAAGCGAAATCGAATCGGA	GCAATTAGCCAATCGGAGAGTTG	136	Tested,good
Golgin84	CTCCGTGGTCACTAAGGACAT	GCCGTGATTTCATTCAGGGC	135	Tested,OK
Gp93	CTCCTAGCAGGCATCAATCAAA	ATGCGGTTGACCTCCGTTT	221	Tested,not optimal
GstE1	ATAATGGCACTTTCATCTGGGAC	CACTGGCATCGAAGAAGAGAC	138	Tested,good
Hip14	TAGGGACATCATCCGGTACTTC	GCCATTAGCAGAACAACGGC	129	Tested,good
hyx	AGCGTGAAGACCAACTATCTCA	CGCACGTAGACCGAGTGTT	125	Tested,good
Imp	CACCATCAGGACGATCACACA	ACTTCCAGGATGCGCTTACAG	141	Tested,good
IntS12	ATGGCCGCAAATATAGCCG	GTGGCGTCATGTTGTTGGTC	184	Tested,good
iPLA2-VIA	AAGCCGAGGAACGCTTCAAT	CCAGGAGGGATTATCAGCCAAG	125	Tested,good
krimp	TTCGATAGCAACATGCACAAGC	CAGCGGAATGAGACTCCTGTA	129	Tested,good
lap	TGGCAGGGCAAACGATCAA	CAGATGAGGTATCGACACATTCG	176	Tested,good
lgs	ATGCTCTCGACAACAATGCCC	AGGGTCTTCGGAGAACTTCTG	149	Tested,good
mav	ACGAGGGCCAGGATCTAGG	CGAGTTTCTTGGAAGCCAACAT	219	Tested,good
Mdh2	CGCCGATCTGTCGCATATC	CACCGGGTTGGTGATGATGG	238	Tested,good
Mes4	CCAGCGAGGAACTATTTGAGG	TGATTTCCAAAGGCTCTTCTGTT	114	Tested,good
MESR4	CCGAAACGGAAGAGGCAGAG	CTGGTTGGTTCTTTGAGTTCCT	172	Tested,not optimal
mRpS5	ATGAGTCAAACATTGATCCGTCG	CCTGGTAAAATGGGTTCATGTGA	104	Tested,good
myo	ATGCTGCGGTTGGAGAAAATA	CGTGACATATCGAGTTACACGG	229	Tested,good
Nop60B	AAGACTGGCTTCATCAACCTG	GCAACCCGTGACTTTGGGA	132	Tested,good
ns3	GACTGCTGAGCAAGACGCA	AGGTTCTTCTCATACGGAGTCA	214	Tested,good
nudE	GAAACGGTGAAGAAGGATCGC	CTTGACGTTCAGCTCTTGTTTG	249	Tested,good
Nxt1	TTGAAAGCCAAGGTCGAGAGC	GCATTGTCCAAATAGAGGCGT	113	Tested,good
papi	AAGGAAGTGTGCCTCAAAATCG	GCCACTGTCTTTGTCTCGTAATC	132	Tested,good
Pde11	ACCCTACGATCCAGAGCAC	CATCCACGGTCTGACGTGTG	104	Tested,not optimal
Pgk	ATCACCAGCAACCAGAGAATTG	TGCCAGGGTGTACTTGATGTT	135	Tested,good
PHGPx	GCTAACGGAGATTACAAGAACGC	GAGGCGATGTTCACCACCA	122	Tested,good
pic	TTGCCCGGAACAATCAGGTG	CGCGTCAGTATGAAGAGCAAATC	148	Tested,good
Pros25	GTCGTCATTGCCACAGAGAAC	AGGTCAGGTAGTACGTCTGGG	172	Tested,good
Prp8	AAGCCGGACATACTCACCGA	GCCGAGATATACTCGCTTGTCA	210	Tested,good
Pvf1	CATCGCAGAGGTTCTTCTACG	GAGCGTCAATGGTGTTCCG	161	Tested,not optimal
Rab23	CGTCTAATCCAAACGGCAACC	GCCATTTCCAACAATGACCACTT	135	Tested,good
raps	GCGGAGAATGTGTCCAGTTTG	GAGTGCGAAGATCCTCGGTTC	217	Tested,good
Rpn9	ATGTCCAATCCTCAGCCTAATGT	TGGTCAGCTCATTCCAGAGTTT	130	Tested,good
RpS26	GTAACGGAGGACGCAACAAG	AGTAGTGGAGCTTCGCATAGA	204	Tested,OK
sec23	TCCGGGATTCAGCACTATTGA	GCAGCAGACTTAGCGACATTTG	143	Tested,good
Smn	CTCCGCTATTTGGGCTATGAG	GGAGTCTTTGAATGACTACCAGC	164	Tested,OK
SoYb	ACGGATTTAACCTCTGCTGTTC	TCTAGCTGTTTGTCCAAGGACT	163	Tested,good
Spargel	CTCAGCAACCATGATGCCAAT	CCGTAAGGCCGTCGATTTTAAT	148	Tested,not optimal
sra	CCGATGCACCTGATCCGAC	TTGTTCTTGCTTCTGCCGTTG	127	Tested,good
stai	GGATTGAGCTATGAGGTCATCCT	GCTTAGTGGAGATGTCAGCCA	175	Tested,not optimal
Sym	AGAGCTAAGGTGGTCGATTGG	GAACCTCCATGTTTGAGTCGT	169	Tested,good
Tre1	ATTAGTGCCTGTGTCTTTGTGAC	GGAGATGCTTAGCGAAATGACG	126	Tested,good
Uba2	ATGGCAGCAGCTATCAATGGT	TGTAAAGCCGCTAAGCACAAG	132	Tested,good
UBL3	ACATCTTCGATTGAGAAGCCAAC	GCGCTTGGAACTCAGGGATTT	180	Tested,good
Uev1A	ACGCTCACCTACTGGATCG	AACCACGCCATTGTTCTGATT	171	Tested,good
Vps35	GCCATTGGACTAGCGAGGAAG	AGCTCGTACAAATCCGTTTTCT	227	Tested,good
yip2	TCTGCCGCAACCAAAGGTATC	GCGATCACATTTCCCACGATG	182	Tested,good
zuc	ATTGCCGTCAGCACTGTCC	CAGCGAACAATGCGTGTTG	207	Tested,not optimal
aay	AGATCGTCTGTTTCGATGTGGA	ATCGCCTCCTTGGTAACGC	112	Tested,good
CanA-14F	GTCGATCGGGGCTACTTCAG	TTGCACTCCTGCTTGAAGGT	143	Tested,good
CanB2	CGCTTCGCCTTTCGCATCTA	CGCGAATCCGATCGTCTTGT	144	Tested,good
CG14411	CGGACTGTTGAGTGTCACCAA	GGCCCAAATAGGTATTCTCCTGA	116	Tested,good
CG14903	ACTTGAATTCCGAGGACGCC	ACTGAGCTTGACCAGAGCAC	107	Tested,good
CG17598	AACAGCGAGCGGGCTATTG	GGGGAACTTGTCCGGCATT	108	Tested,good
CG31643	TGCTCTTCTAACCCGACTGGA	CAGTGAGATTCCCATCACCAC	109	Tested,good
CG5026	TGCACGACCCATCGAATGC	GAGCAACCATAGCTCCTGGC	116	Tested,good
Pka-C3	GGCGTACAAAATTCCATCAAACA	CTCGCTGTAATCGGACTCCA	157	Tested,good
Pp2C1	GATGAGTCGTCCGTGGAATTT	GCTGATCCTCTCTGGCCTTTG	249	Tested,good
Pp4-19C	TTTATGGGCGATTTCGTGGAC	CCGTAGACCTGTGTGATTTGG	140	Tested,good
Ptp10D	GGGCCTCCTATCGACTGGA	GGGCGCGTGAGAATTGAATC	105	Tested,not optimal
Ptp4E	GGGAGCAGCTTACGTGGAC	GAGTAGCGACCCGATCCAG	127	Tested,good
CG14516	CGCTACAGTGTGTCCCTGAC	GTTCAGCGCAAGTGGCAAA	106	Tested,good
CG14657	TACGACGCCGGAAAACTGTC	GGTGTCCTTAATGAACTCGGTG	168	Tested,good
CG14712	AGTAATTTCCTGAGGGGACTGAG	GGTACTGGACGATGTGGCA	108	Tested,good
CG14894	GAGGAGATAACCGAAAAAGAGGC	TTAGCTCAGAGTCCACTGTCG	163	Tested,good
CG1578	CATCCCAAGGACAGAGACGAA	CGCCGGTATAGTGGCAATC	104	Tested,good
CG1599	TACACCTGCGAGAACAAACTG	TGTAGGCCGTAAGTCTGGATAAA	119	Tested,good
CG17985	GACGACGTGGAAGACATCTTT	CCCTCTTGGACCTTTACCTCC	140	Tested,good
CG18528	ATGGCGCTTCTCAGAAACG	GCACTTGACATGACCGGAAC	105	Tested,not optimal
CG2034	TGGTGGTGACCAAGCAGAAAG	CGTTAAAGCCAGTGGAGTTGGA	234	Tested,good
CG2118	CCTCGGCTTCCTATCTTCGC	GCTCTTAATCCCCATGTCCCG	185	Tested,OK
CG2258	GTGGAGCACGACTTTCTCATC	GTCACTGTAGCTGTGTGAATAGG	207	Tested,good
CG2656	CAGGTGGTGAACCTCGATCC	AGAACTCCAGGCAGAAGATGAG	148	Tested,good
CG2807	ATCGAGGCACAGATCAGCG	CAATGGAGGTGTTGTACCCCT	172	Tested,good
CG2976	ATGGGAGACAGTTCAGATGAGG	GACACCACCGGATTGGGAC	119	Tested,good
CG30440	TCGAAGTCTCTGCCCAGATAC	CGCCTTGAGCCTTGACATATAG	106	Tested,good
CG31033	GCTCGTTTTACAGCAGGCG	GCCAATGTCCCAAAGTTTGACT	213	Tested,not optimal
CG31673	TGAATGCCGGAATCCTGGATG	CCATTGGGACCTCTCGATTTC	227	Tested,good
CG32109	CAAGACACCTCCTTTATCGACAC	GTCACTCTCAACATTGCTTCTCA	180	Tested,good
CG32364	TTCGAGAGCAAATACTGCACC	GCGCATAATGTAAACTTCACCCA	201	Tested,good
CG32479	CCCGGAGGTCAGCATCACTA	GCCACCCATTCTAGGACCA	144	Tested,good
CG33138	GATGGCTTTTCGACGGCTTAC	AAGTCACCCGTGAGATAGACAT	113	Tested,good
CG3376	CAGTGCTCCATCCGAATCG	TGGGTACACCAGCCCATCT	155	Tested,good
CG34104	ACAACGGGTGGCATTGAGATT	TGATCCATCAGATCGTGACAGT	218	Tested,good
CG42232	GTAGGTTGCGCTACGAAGACG	TCCGCTGGACTTGTTGTATATGA	185	Tested,good
CG42351	CCATGATCGAGGATACTGCCA	GCGCCAACCGATAACCAAA	139	Tested,good
CG42575	GGGAATCCTAGAAGTTGGCCT	GCGAAAATCCAATGGTAGAGCC	164	Tested,good
CG4365	AGGACGACACCTTCACCATTG	CCTCGTACATTTCCTCGGGA	192	Tested,good
CG4502	CTGGCAGCAGCCCGAATATAA	CTGGTGAATCCCACACAGCTT	195	Tested,not optimal
CG4848	GCGTGTCCGAGATAGACGAG	CGTGTCGCACTTGCTCCATAA	171	Tested,good
CG4968	GATCAGCGACACAACTCCCTT	GCGGCGAATGAACTTGTACTTTT	130	Tested,good
CG5194	GGCTCGGCGGATGAGATTTC	ACGGTAAACTTCTTGGGAGACTT	227	Tested,good
CG5261	CTGGAGTCCAAGACACAACTG	TGAAGTCGTTTACAGAGACGC	133	Tested,good
CG5728	AGCTACGAAACCGAGGAACAA	CTTGACCACTCCCATGACCAG	105	Tested,good
CG5880	GCTGCCTTGACGACTTCAGT	CGTAGTGGAAAACCACATTGAGC	136	Tested,good
CG6420	AGCACAGCAATATCGAATGGAG	CCGCGAAAGGAGTAAACGTAGA	233	Tested,good
CG6543	GCGAGGGCAAGAACGTAGG	ATGCACTGCGAGTAGGTGTTG	211	Tested,good
CG6726	TGCCCGTGGAGGTTATCTATC	CGTGTGCGAATTGAGAATGATG	107	Tested,not optimal
CG6904	TCGCTTTTCGAGAGTGGAGTC	ATATGCCTTCGACCGGATCAC	154	Tested,good
CG6967	CAATATGGAGCTATACGCCCAAC	ACAAAGTCCTCTGCATTCACG	114	Tested,not optimal
CG7053	CGTTCGCAGGTTTTTGATCTG	CGACCGTGCCAATCGAGTAT	142	Tested,good
CG7192	CACACGCTACCTCTGCCTG	GCCTTCTGGTCGCTATCGG	138	Tested,good
CG7384	CTGCACAGATTTCACATACCCA	GAGATTCTCGTAGCGTTCGTC	105	Tested,good
CG7433	AGCTTGTGGCTAAATACGTTGA	TTTGGTTTTCACTACAGGCTCC	102	Tested,good
CG7530	TCGAGGAACCAGAACTGTCG	CATTGGACGGAAATTGATGCG	138	Tested,not optimal
CG7730	GGCTGCGTTCGGAAATTATTTG	CGCTTTCGTTGAATCGCCTTG	124	Tested,good
CG7737	CAGCGGAATCAGGATCGCAA	CACGACGAGCACATTCTGAAA	105	Tested,good
CG7830	TGGACCCAAGTTTCGGGAGTA	GTCGAGGAGAAGCGGTAGGA	156	Tested,good
CG7878	ATCGCTTCCGAGATGGTCG	GCTTGCGAACGTGATTGATAGC	169	Tested,good
CG8116	ACTGTGCATCATCGAGACCG	TAGCAAGACTGGGCAGTGTTA	110	Tested,not optimal
CG8142	AATCACGTCGCGTTGCTCTAA	GACATCTCGAACAGATCAGCAG	234	Tested,good
CG8145	CTCTTCAAACCTGGCAGACAG	AAAATCATGGCCGATTGCAGA	134	Tested,not optimal
CG8311	GCGGCTGGTTATGTCTACTG	ACAGCGTTTCAAGGGCCATAC	138	Tested,not optimal
CG8778	GCGTCTGGTTTAGCTCGACAG	GCCAATAACTGAGATACCCTGCC	138	Tested,OK
CG8915	TGCGAGCCAGAGAAACAGC	GACCCTTGCTCACCGTCTT	100	Tested,good
CG9253	GTGGTGAAGATGATAAAGGCTCC	TCGTCACATGCTTGACACAAA	103	Tested,good
CG9418	ACGGCGACCATTGAAGATTTC	ACGTAGCCATTAAGTGGCATTTT	170	Tested,good
CG9925	ATGGAAAAGTCGGAGGAAAAGAC	GCCTCTGCCAATCCAATTTCT	118	Tested,good
CG6927	ATGGAGTGGTCGCTCATCATA	TGTCCCCATCGTCCAAGGT	97	Tested,good
CG8929	CACCACCAACGATTATTGGGA	GGCGGATAACGACCGTAGG	180	Tested,good
CG15084	CGCCCGACTATGATCCGAAG	ATTCCCAGGTGAATCTTGCGG	91	Tested,good
CG1142	TTTCTGGTAGACACAACAGGACG	TTGGAGTTCAACTTTAGGCCAAA	167	Tested,good
CG9065	ATGGGCAACAGTGCATCTCAA	CAGCGCCAAGCAATTCTCC	219	Tested,good
CG31195	ATGTTCCCGTCGTCGATTTTG	CGCGTTCACCTTGTCGAACT	138	Tested,good
CG31849	GTGAAGCCCCTATGGAGAAGA	AGTCGTTCCGGTTTCATTTGATA	112	Tested,good
CG14815	TGCGGTGGAGTTAATCCTCTC	GTCCATCTGAAATGACTGCGG	174	Tested,good
CG6766	ATGGGCAAGTCCTACGTGATA	ATCTTTGGCTTCGTGGGAAAC	84	Tested,good
CG13716	TCCCAGAACTCACCACCAAAG	CTGAAACCCGAGAGACATGAAG	100	Tested,good
CG9791	ATCAGCCTAACGGGCCTTTTG	GACAAGTTCGTCTCCGGTTTT	128	Tested,good
Mlc-c	CACCGAGTCGGATGTCAAGAA	GGGCAGGAACACCTCGAAC	76	Tested,good
CG15443	GACAACTGGGGAGGGAAGTTT	TGAGTCTTTCGCCTTTATGCG	91	Tested,good
CG7133	GAAGATCACTACCAGGTTCTGGG	GGGATGATATTGCAGGGACAG	93	Tested,good
CG17721	TGCACCTTTTGCCAGTATGAA	ACACCAAGTAGCAGAGATTGTG	88	Tested,good
CG17333	GAGAAAAAGGGTGCGCTAAAAG	CACGCTGAACTTATCATGTTTGG	123	Tested,good
CG15916	AGCATTCGTGTTTTAAGGCTACA	CGTTACGTTGTCTTTGCTCGAC	111	Tested,good
Invadolysin	CCCTCGGCATCTGCTCTTG	CCTGTAGACGGATTCGTCGT	221	Tested,good
CG7993	CAGGAAACCAAAAACCCGCAA	TCCGTCCAAAAACAGCATTGT	94	Tested,good
CG7460	CGTCTGCTTAGTAAAACTAGGCA	CGAGATCCAGAAGCCTGGT	94	Tested,not optimal
Sin1	CGACCTACTCCAACCAGCATT	CATCACCGTCTCGCACATT	89	Tested,good
CG9018	AGCCAGCAGAGCATCCAGA	AGGTCCTTACAATCGCTGCAC	76	Tested,good
CG13365	ACGAATCCCATACCGGAGCA	TGGAATCCAGAGAACCTGATGA	242	Tested,good
CG12404	GCGGACCCAATGACTTTTACG	GGCCAAATTCTGGCATATCGAA	75	Tested,good
CG1239	ATACGCCATTGACCGGCAAA	TTTCCGTTTAGATGGAGCCGT	175	Tested,good
CG13917	CACGGGGAGGTCATTGGAC	GCTGTTCGTGAGATTCGAGTAG	76	Tested,good
CG4390	GCTGTCCGCAAATAAGTGCTT	GGAAGACGCCAAAGGTCATGT	92	Tested,good
CG8399	TACCCCAGAACAGTGTGTCG	GCCTGGATCATGTAGCCACC	130	Tested,good
CG16974	TCCTTGATATTGTGTGCCTTGTT	CAGCAGTGAGAACTCGTGCTC	183	Tested,good
CG33108	CCACCACCCATGATAGTCACT	CAGGATACTCACATGCCCAAG	106	Tested,good
CG10688	GCCGCATTGAAGCGTGATG	CCCGCGAGTAGAAGAACTCC	109	Tested,good
CG13827	ATTGTGCTACAGTGCCAAACT	CTCGCACCTGAGATCCTTGAG	102	Tested,good
CG42732	TAAGACGGAGTTCATCATCTCGG	CCCAGAGTATTGCGTCCCAG	86	Tested,good
CG2321	GGCGTTCGCAAGTGTGTTC	CTCAGCGAGTAGACAGTGGAG	146	Tested,good
CG3502	CAGCCAAGTCTCTGGATCTGG	GCAAACGATAATCCTCGTAGACA	79	Tested,good
ry	AAGAAGGTGACCGAAGTGTCG	CAGGTGACGTATCTTGTTGGC	168	Tested,good
CG9034	CGCCTGGAACGAGATTCCG	CGAGCTTGTAGCGTCGGTTAT	125	Tested,good
CG1882	TCTGGACCATCAGCATGAATACC	CTCCACCGATTTCACAAATTGC	218	Tested,good
CG6353	TCGCTGAAAGAGGCGTTCG	CCACGGACACGTAATCCAGTT	76	Tested,good
CG8712	CCGGCACTTACCCACCAAAT	GCTCTCGTAGCCAGAACACT	120	Tested,good
CG9896	CCAATTCGGAGGAATGCGG	CGGGCCAATCGAGAAGTCC	92	Tested,good
wntD	TTTGCCATCACATTCTTCATGGG	GGGTGTACTGGTAGTAGCTCA	79	Tested,good
CG33217	ATCCAGAGTGACGGTAATGTGT	TCGTTGTGAGATAAGCATTCCAG	80	Tested,good
CG9205	GGACGCCAAGACAGGATCG	CTCGTCACTCGGGTACACC	145	Tested,good
CG3209	CATGCTGACACGCACCAATAG	GACGTAGCGGATGAAGAAGCC	88	Tested,good
CG7206	AAGCGGATCACCCACAGTTC	GGCGGAAACTTCAGGAGTCG	83	Tested,good
CG4882	AGTCATGCCGTAACGAGTGTG	CTCCTTCTGTTTCCTGAGCTTG	102	Tested,good
CG5934	ATCGTTCACCAACCGCAGTT	TCCAGGACCTGTGTGATGAGG	114	Tested,good
CG11107	TCAGCCTGCACCAGTGTATTG	CTTGCGCCCCTTGGATACT	104	Tested,good
CG7146	CCGATCACCCAAATGGAAGTG	AAGCGAAGTTGCTCTCAATCC	106	Tested,good
CG32528	TGAAGAAGGTCCAAGAGGAGG	CCGGCGGGATGTCATACTG	75	Tested,good
CG13005	CGGCTACGCAACAATTAACGA	TTTCGATGGTCTACCCACTTTG	116	Tested,good
CG11279	AATTCAGGCGAAAAAGGCCAA	GCTCTCCACGCTCTTGTTG	85	Tested,good
CG4854	CCTCAAACTCAGATCCCTTTGC	CCTGCTCATCGTGAACAATCTC	95	Tested,good
Gap69C	TCCGTGACCTACGGCATCT	GCCTTCGAGTTGTAACGCTG	221	Tested,good
CG11337	GGACGTAACATGACCTTCAGTT	GTATCGCCCATTTGGCACAC	77	Tested,good
CG11837	ATCCTGAAGAATCCTCTGGTGA	GCATCCGAACGGTCATGTTTC	112	Tested,good
CG12213	GGAGCAGTACGAGGGTCAGT	CACCTGAGCGTCGAACTTCTC	88	Tested,not optimal
CG14882	CAAGGTGCTCGTGTCTGCT	GGCTGGTAATCGAACGTGGA	84	Tested,good
CG9107	CCTACGTGACAGAGGACAGC	GACGAGTGTTGGAGAAGGGTT	141	Tested,good
CG2685	ACTACGAAAGCGTTAAGCACG	GGAAGGCGTATGACAACGGA	148	Tested,good
CG10470	CCTGGACAAAGCGGTAAAGAA	CATCTTGACAAGCGAGAGATCG	85	Tested,good
CG1532	AGCAAAACAATGGTGGGTTATGG	TGTCACAGGATACGAGTGCTC	165	Tested,good
CG31075	GAAAGCCCTACGCTGAGGC	CCGAAGAACTTGTCGGTCCA	88	Tested,good
