# Supplementary material for: FlyPrimerBank: An Online Database for Drosophila melanogaster Gene Expression Analysis and Knockdown Evaluation of RNAi Reagents
Source: G3 (Bethesda). 2013 Sep 1;3(9):1607–16. doi: 10.1534/g3.113.007021 (PMC3755921; doi:10.1534/g3.113.007021)
Supplement: Supporting Information [file supp_g3.113.007021_TableS2.xlsx]

## Sheet: table S2
FBgn (FlyBase release5.51)	Gene (FlyBase release5.51)	Type	Comment	TRiP StockID	%Knockdown (primer pair 1)	%Knockdown (primer pair 2)
FBgn0023129	aay	protein phosphatase
FBgn0000017	Abl	protein kinase	RNAi line was evaluated by 2 primer pairs	GL00234	73	80
FBgn0028484	Ack	protein kinase
FBgn0263998	Ack-like	protein kinase	RNAi line was evaluated by 2 primer pairs	GL00190	96	97
FBgn0010379	Akt1	protein kinase
FBgn0260972	alc	protein kinase
FBgn0000063	ald	protein kinase
FBgn0040505	Alk	protein kinase
FBgn0086361	alph	protein phosphatase
FBgn0016123	Aph-4	protein phosphatase
FBgn0261854	aPKC	protein kinase
FBgn0039908	Asator	protein kinase
FBgn0000140	asp	protein kinase	RNAi line was evaluated by 2 primer pairs	GL00108	91	91
FBgn0260945	Atg1	protein kinase
FBgn0000147	aur	protein kinase
FBgn0037218	aux	protein kinase
FBgn0011300	babo	protein kinase
FBgn0027889	ball	protein kinase
FBgn0000229	bsk	protein kinase	RNAi line was evaluated by 2 primer pairs	GL00603	64	68
FBgn0005666	bt	protein kinase
FBgn0003502	Btk29A	protein kinase
FBgn0005592	btl	protein kinase
FBgn0031696	Bub1	protein kinase
FBgn0263855	BubR1	protein kinase
FBgn0022800	Cad96Ca	protein kinase
FBgn0016126	CaMKI	protein kinase
FBgn0264607	CaMKII	protein kinase
FBgn0010015	CanA1	protein phosphatase
FBgn0030758	CanA-14F	protein phosphatase
FBgn0010014	CanB	protein phosphatase
FBgn0015614	CanB2	protein phosphatase
FBgn0013759	CASK	protein kinase
FBgn0031952	cdc14	protein phosphatase
FBgn0004106	cdc2	protein kinase
FBgn0004107	cdc2c	protein kinase	RNAi line was evaluated by 2 primer pairs	GL00162	84	85
FBgn0013435	cdc2rk	protein kinase
FBgn0004876	cdi	protein kinase
FBgn0037093	Cdk12	protein kinase
FBgn0016131	Cdk4	protein kinase
FBgn0013762	Cdk5	protein kinase
FBgn0027491	Cdk5alpha	protein kinase
FBgn0263237	Cdk7	protein kinase
FBgn0015618	Cdk8	protein kinase
FBgn0019949	Cdk9	protein kinase
FBgn0036369	CG10089	protein phosphatase
FBgn0039083	CG10177	protein kinase
FBgn0032702	CG10376	protein phosphatase
FBgn0033021	CG10417	protein phosphatase
FBgn0033440	CG10459	protein kinase
FBgn0035619	CG10592	protein phosphatase
FBgn0035590	CG10673	protein kinase
FBgn0032752	CG10702	protein kinase
FBgn0036368	CG10738	protein kinase
FBgn0038845	CG10827	protein phosphatase
FBgn0031855	CG11221	protein kinase
FBgn0035397	CG11486	protein kinase
FBgn0036212	CG11597	protein phosphatase
FBgn0036187	CG11660	protein kinase
FBgn0039306	CG11859	protein kinase
FBgn0039796	CG12069	protein kinase
FBgn0035426	CG12078	protein phosphatase
FBgn0035228	CG12091	protein phosphatase
FBgn0037325	CG12147	protein kinase
FBgn0031048	CG12237	protein phosphatase
FBgn0037491	CG1227	protein kinase
FBgn0031041	CG12788	protein kinase
FBgn0062449	CG13197	protein phosphatase
FBgn0027507	CG1344	protein kinase
FBgn0038961	CG13850	protein kinase
FBgn0031045	CG14212	protein phosphatase
FBgn0038655	CG14297	protein phosphatase
FBgn0038630	CG14305	protein kinase
FBgn0030582	CG14411	protein phosphatase
FBgn0038446	CG14903	protein phosphatase
FBgn0029949	CG15035	protein phosphatase
FBgn0039742	CG15528	protein phosphatase
FBgn0032779	CG16771	protein phosphatase
FBgn0261387	CG17528	protein kinase
FBgn0031194	CG17598	protein phosphatase
FBgn0040056	CG17698	protein kinase
FBgn0035425	CG17746	protein phosphatase
FBgn0033423	CG1809	protein phosphatase
FBgn0039623	CG1951	protein kinase
FBgn0030217	CG2124	protein kinase
FBgn0030384	CG2577	protein kinase
FBgn0031643	CG3008	protein kinase
FBgn0050274	CG30274	protein kinase
FBgn0051097	CG31097	protein kinase
FBgn0051183	CG31183	protein kinase
FBgn0051469	CG31469	protein phosphatase
FBgn0051643	CG31643	protein kinase
FBgn0086909	CG31751	protein kinase
FBgn0034568	CG3216	protein kinase
FBgn0034712	CG3264	protein phosphatase
FBgn0052649	CG32649	protein kinase
FBgn0031518	CG3277	protein kinase
FBgn0025642	CG32812	protein phosphatase
FBgn0034711	CG3290	protein phosphatase
FBgn0034710	CG3292	protein phosphatase
FBgn0052944	CG32944	protein kinase
FBgn0053467	CG33467	protein kinase
FBgn0085385	CG34356	protein kinase
FBgn0085386	CG34357	protein kinase
FBgn0085409	CG34380	protein kinase
FBgn0028497	CG3530	protein phosphatase
FBgn0035039	CG3608	protein kinase
FBgn0030735	CG3632	protein phosphatase
FBgn0029736	CG4041	protein kinase
FBgn0259227	CG42327	protein phosphatase
FBgn0259712	CG42366	protein kinase
FBgn0262617	CG43143	protein kinase
FBgn0031299	CG4629	protein kinase
FBgn0032187	CG4839	protein kinase
FBgn0034137	CG4945	protein kinase
FBgn0035945	CG5026	protein phosphatase
FBgn0035620	CG5150	protein phosphatase
FBgn0037786	CG5361	protein phosphatase
FBgn0037083	CG5656	protein phosphatase
FBgn0032677	CG5790	protein kinase
FBgn0036556	CG5830	protein phosphatase
FBgn0039421	CG6036	protein phosphatase
FBgn0036511	CG6498	protein kinase	RNAi line was evaluated by 2 primer pairs	GL00220	97	98
FBgn0038902	CG6800	protein kinase
FBgn0027587	CG7028	protein kinase
FBgn0032650	CG7094	protein kinase
FBgn0027515	CG7115	protein phosphatase
FBgn0038588	CG7156	protein kinase
FBgn0032673	CG7180	protein phosphatase
FBgn0031730	CG7236	protein kinase
FBgn0030976	CG7378	protein phosphatase
FBgn0036742	CG7497	protein kinase
FBgn0036142	CG7616	protein kinase
FBgn0030661	CG8105	protein phosphatase
FBgn0043791	CG8147	protein phosphatase
FBgn0030864	CG8173	protein kinase
FBgn0033915	CG8485	protein kinase
FBgn0030697	CG8565	protein kinase
FBgn0033322	CG8584	protein phosphatase
FBgn0033244	CG8726	protein kinase
FBgn0037679	CG8866	protein kinase
FBgn0027504	CG8878	protein kinase
FBgn0033674	CG8964	protein kinase
FBgn0031784	CG9222	protein kinase
FBgn0031441	CG9962	protein kinase
FBgn0034558	Cib2	protein phosphatase
FBgn0015024	CkIalpha	protein kinase
FBgn0264492	CkIIalpha	protein kinase
FBgn0000259	CkIIbeta	protein kinase
FBgn0026136	CkIIbeta2	protein kinase
FBgn0010314	Cks30A	protein kinase	RNAi line was evaluated by 2 primer pairs	GL00024	85	83
FBgn0039987	CR12798	protein kinase
FBgn0262081	Csk	protein kinase
FBgn0000382	csw	protein phosphatase
FBgn0025455	CycT	protein kinase
FBgn0002413	dco	protein kinase
FBgn0029067	Dd	protein phosphatase
FBgn0053531	Ddr	protein kinase
FBgn0024245	dnt	protein kinase
FBgn0052666	Drak	protein kinase
FBgn0015380	drl	protein kinase
FBgn0033791	Drl-2	protein kinase
FBgn0010269	Dsor1	protein kinase	RNAi line was evaluated by 2 primer pairs	HMS00145	64	45
FBgn0027101	Dyrk3	protein kinase
FBgn0027506	EDTP	protein phosphatase
FBgn0003731	Egfr	protein kinase
FBgn0005640	Eip63E	protein kinase
FBgn0025936	Eph	protein kinase
FBgn0052703	Erk7	protein kinase
FBgn0020440	Fak	protein kinase
FBgn0038827	Fancd2	protein kinase
FBgn0004366	FBgn0004366	protein phosphatase
FBgn0259220	FBgn0259220	protein kinase
FBgn0035026	Fcp1	protein phosphatase
FBgn0039694	fig	protein phosphatase
FBgn0000658	fj	protein kinase
FBgn0000711	flw	protein phosphatase
FBgn0000721	for	protein kinase
FBgn0000723	Fps85D	protein kinase
FBgn0023083	fray	protein kinase
FBgn0004656	fs(1)h	protein kinase
FBgn0001079	fu	protein kinase
FBgn0086736	GckIII	protein kinase
FBgn0019990	Gcn2	protein kinase
FBgn0023081	gek	protein kinase
FBgn0250823	gish	protein kinase
FBgn0260798	Gprk1	protein kinase
FBgn0261988	Gprk2	protein kinase	RNAi line was evaluated by 2 primer pairs	GL00233	83	79
FBgn0261278	grp	protein kinase
FBgn0046332	gskt	protein kinase
FBgn0260399	gwl	protein kinase
FBgn0046706	Haspin	protein kinase
FBgn0010303	hep	protein kinase	RNAi line was evaluated by 2 primer pairs	GL00089	72	77
FBgn0035142	hipk	protein kinase
FBgn0004864	hop	protein kinase	RNAi line was evaluated by 2 primer pairs	GL00305	70	71
FBgn0261456	hpo	protein kinase
FBgn0263395	hppy	protein kinase
FBgn0010389	htl	protein kinase
FBgn0031294	IA-2	protein phosphatase
FBgn0024227	ial	protein kinase
FBgn0086657	ik2	protein kinase
FBgn0028427	Ilk	protein kinase
FBgn0004784	inaC	protein kinase
FBgn0013984	InR	protein kinase
FBgn0011774	Irbp	protein kinase
FBgn0260935	ird1	protein kinase
FBgn0024222	ird5	protein kinase
FBgn0261984	Ire1	protein kinase
FBgn0020412	JIL-1	protein kinase
FBgn0041205	key	protein kinase
FBgn0026064	KP78a	protein kinase
FBgn0026063	KP78b	protein kinase
FBgn0015402	ksr	protein kinase
FBgn0028360	l(1)G0148	protein kinase	RNAi line was evaluated by 2 primer pairs	GL00585	73	60
FBgn0028341	l(1)G0232	protein phosphatase
FBgn0000464	Lar	protein phosphatase	RNAi line was evaluated by 2 primer pairs	HMS00822	30	49
FBgn0261524	lic	protein kinase
FBgn0041203	LIMK1	protein kinase
FBgn0036376	Liprin-beta	protein kinase
FBgn0017581	Lk6	protein kinase
FBgn0038167	lkb1	protein kinase	RNAi line was evaluated by 2 primer pairs	HMS01351	68	71
FBgn0019686	lok	protein kinase	RNAi line was evaluated by 2 primer pairs	GL00020	92	91
FBgn0038816	Lrrk	protein kinase
FBgn0027497	Madm	protein kinase
FBgn0013987	MAPk-Ak2	protein kinase
FBgn0005536	Mbs	protein phosphatase
FBgn0025743	mbt	protein kinase	RNAi line was evaluated by 2 primer pairs	GL00296	35	59
FBgn0004367	mei-41	protein kinase
FBgn0024329	Mekk1	protein kinase
FBgn0026061	Mipp1	protein phosphatase
FBgn0024326	Mkk4	protein kinase
FBgn0083992	Mkp	protein phosphatase
FBgn0036844	Mkp3	protein phosphatase
FBgn0031044	MKP-4	protein phosphatase
FBgn0259168	mnb	protein kinase
FBgn0036448	mop	protein phosphatase
FBgn0033773	mos	protein kinase	RNAi line was evaluated by 2 primer pairs	GL00142	91	69
FBgn0015765	Mpk2	protein kinase
FBgn0259985	Mppe	protein phosphatase
FBgn0030556	mRNA-cap	protein phosphatase
FBgn0010909	msn	protein kinase
FBgn0025742	mtm	protein phosphatase
FBgn0004177	mts	protein phosphatase
FBgn0040298	Myt1	protein kinase
FBgn0015772	Nak	protein kinase
FBgn0029970	Nek2	protein kinase
FBgn0045980	niki	protein kinase
FBgn0002938	ninaC	protein kinase
FBgn0053554	Nipped-A	protein kinase
FBgn0011817	nmo	protein kinase
FBgn0263968	nonC	protein kinase	RNAi line was evaluated by 2 primer pairs	GL00261	78	63
FBgn0020391	Nrk	protein kinase
FBgn0004839	otk	protein kinase
FBgn0024846	p38b	protein kinase
FBgn0046322	p38c	protein kinase
FBgn0014001	Pak	protein kinase	RNAi line was evaluated by 2 primer pairs	GL00008	95	98
FBgn0044826	Pak3	protein kinase
FBgn0260934	par-1	protein kinase
FBgn0034950	Pask	protein kinase
FBgn0020386	Pdk1	protein kinase
FBgn0029958	Pdp	protein phosphatase
FBgn0037327	PEK	protein kinase
FBgn0031799	Pez	protein phosphatase
FBgn0023517	Pgam5	protein phosphatase
FBgn0035089	Phk-3	protein kinase
FBgn0011754	PhKgamma	protein kinase
FBgn0003079	phl	protein kinase
FBgn0032749	Phlpp	protein phosphatase
FBgn0029891	Pink1	protein kinase
FBgn0016696	Pitslre	protein kinase
FBgn0004462	Pk17E	protein kinase
FBgn0028410	Pk34A	protein kinase
FBgn0014006	Pk92B	protein kinase	RNAi line was evaluated by 2 primer pairs	GL00238	91	97
FBgn0000273	Pka-C1	protein kinase
FBgn0000274	Pka-C2	protein kinase
FBgn0000489	Pka-C3	protein kinase
FBgn0022382	Pka-R2	protein kinase
FBgn0003091	Pkc53E	protein kinase
FBgn0003093	Pkc98E	protein kinase	RNAi line was evaluated by 2 primer pairs	GL00174	90	89
FBgn0259680	Pkcdelta	protein kinase
FBgn0038603	PKD	protein kinase
FBgn0000442	Pkg21D	protein kinase
FBgn0020621	Pkn	protein kinase
FBgn0039111	Plip	protein phosphatase
FBgn0010441	pll	protein kinase	RNAi line was evaluated by 2 primer pairs	HMS01213	22	0
FBgn0000826	png	protein kinase
FBgn0003124	polo	protein kinase
FBgn0003132	Pp1-13C	protein phosphatase
FBgn0004103	Pp1-87B	protein phosphatase
FBgn0003134	Pp1alpha-96A	protein phosphatase
FBgn0261399	Pp1-Y1	protein phosphatase
FBgn0046698	Pp1-Y2	protein phosphatase
FBgn0260439	Pp2A-29B	protein phosphatase
FBgn0011826	Pp2B-14D	protein phosphatase
FBgn0022768	Pp2C1	protein phosphatase
FBgn0023177	Pp4-19C	protein phosphatase
FBgn0005777	PpD3	protein phosphatase
FBgn0005778	PpD5	protein phosphatase
FBgn0005779	PpD6	protein phosphatase
FBgn0035143	Ppm1	protein phosphatase
FBgn0025573	PpN58A	protein phosphatase
FBgn0003139	PpV	protein phosphatase
FBgn0003140	PpY-55A	protein phosphatase
FBgn0040077	primo-1	protein phosphatase
FBgn0040076	primo-2	protein phosphatase
FBgn0024734	PRL-1	protein phosphatase
FBgn0026379	Pten	protein phosphatase
FBgn0004370	Ptp10D	protein phosphatase
FBgn0004368	Ptp4E	protein phosphatase
FBgn0034085	Ptp52F	protein phosphatase
FBgn0003138	Ptp61F	protein phosphatase
FBgn0014007	Ptp69D	protein phosphatase
FBgn0004369	Ptp99A	protein phosphatase
FBgn0016641	PTP-ER	protein phosphatase
FBgn0261985	Ptpmeg	protein phosphatase
FBgn0243512	puc	protein phosphatase
FBgn0003169	put	protein kinase
FBgn0032006	Pvr	protein kinase
FBgn0011829	Ret	protein kinase
FBgn0003256	rl	protein kinase	RNAi line was evaluated by 2 primer pairs	HMS00173	84	82
FBgn0026181	rok	protein kinase	RNAi line was evaluated by 2 primer pairs	HMS01311	67	77
FBgn0010407	Ror	protein kinase
FBgn0015806	S6k	protein kinase
FBgn0262866	S6kII	protein kinase
FBgn0026371	SAK	protein kinase
FBgn0003317	sax	protein kinase
FBgn0025802	Sbf	protein phosphatase
FBgn0038279	Sdr	protein kinase
FBgn0003366	sev	protein kinase
FBgn0036544	sff	protein kinase
FBgn0003371	sgg	protein kinase
FBgn0015295	shark	protein kinase
FBgn0003390	shf	protein kinase
FBgn0025625	Sik2	protein kinase
FBgn0035001	slik	protein kinase
FBgn0264087	Slob	protein kinase
FBgn0030018	slpr	protein kinase	RNAi line was evaluated by 2 primer pairs	GL00107	0	0
FBgn0086906	sls	protein kinase
FBgn0016930	smi35A	protein kinase
FBgn0023169	SNF1A	protein kinase
FBgn0264357	SNF4Agamma	protein kinase
FBgn0015544	spag	protein phosphatase
FBgn0259678	sqa	protein kinase
FBgn0264959	Src42A	protein kinase
FBgn0262733	Src64B	protein kinase
FBgn0026370	SRPK	protein kinase
FBgn0025702	srpk79D	protein kinase
FBgn0029157	ssh	protein phosphatase
FBgn0015300	Ssl	protein kinase
FBgn0031054	Ssu72	protein phosphatase
FBgn0027363	Stam	protein kinase
FBgn0003525	stg	protein phosphatase
FBgn0002466	sti	protein kinase
FBgn0046692	Stlk	protein kinase
FBgn0265045	Strn-Mlck	protein kinase
FBgn0010355	Taf1	protein kinase
FBgn0026323	Tak1	protein kinase
FBgn0046689	Takl1	protein kinase
FBgn0039015	Takl2	protein kinase
FBgn0031030	Tao	protein kinase
FBgn0045035	tefu	protein kinase	RNAi line was evaluated by 2 primer pairs	GL00138	69	90
FBgn0014073	Tie	protein kinase
FBgn0003716	tkv	protein kinase
FBgn0086899	tlk	protein kinase
FBgn0003733	tor	protein kinase
FBgn0021796	Tor	protein kinase
FBgn0028978	trbl	protein kinase
FBgn0003744	trc	protein kinase
FBgn0002673	twe	protein phosphatase
FBgn0038206	twf	protein kinase
FBgn0004889	tws	protein phosphatase
FBgn0027526	Ublcp1	protein phosphatase
FBgn0053519	Unc-89	protein kinase
FBgn0027492	wdb	protein phosphatase
FBgn0011737	wee	protein kinase	RNAi line was evaluated by 2 primer pairs	GL00039	82	76
FBgn0024179	wit	protein kinase
FBgn0036896	wnd	protein kinase
FBgn0037098	Wnk	protein kinase
FBgn0046685	Wsck	protein kinase
FBgn0011739	wts	protein kinase
FBgn0260990	yata	protein kinase
